# Supplementary material for: Global economic burden of unmet surgical need for appendicitis
Source: Br J Surg. 2022 Jul 26;109(10):995–1003. doi: 10.1093/bjs/znac195 (PMC10364778; doi:10.1093/bjs/znac195)
Supplement: znac195_Supplementary_Data [file znac195_supplementary_data.zip]

Archive with 3 entries (3 files):
- Appendix 13-07-22.docx
- Collaborators.docx
- Supplementary_material.docx
